# Supplementary material for: High Prevalence and Persistence of Escherichia coli Strains Producing Shiga Toxin Subtype 2k in Goat Herds
Source: Microbiol Spectr. 2022 Aug 8;10(4):e01571-22. doi: 10.1128/spectrum.01571-22 (PMC9431244; doi:10.1128/spectrum.01571-22)
Supplement: Supplemental file 1 — Supplemental material. Download spectrum.01571-22-s0001.xlsx, XLSX file, 0.1 MB [file spectrum.01571-22-s0001.xlsx]

## Sheet: Table S1
Table S1. Molecular characteristics of Stx2k-STEC strains in this study and other source.
Strain	stx subtype	Serotype	MLST	Enterotoxin	Year	Location	Farm ID	Source	Cluster	Phage group	stx2k prophage Insertion site	stx2k prophage upstream gene	stx2k prophage downstream gene	Genome status	Accession number
STEC1098	stx2k	O93:H28	ST4038	heat-labile enterotoxin	2019	Shandong	28	Goat	cluster2	G2	-	-	-	Draft	SAMN27609646
STEC1099	stx2k	O93:H28	ST4038	heat-labile enterotoxin	2019	Shandong	14	Goat	cluster2	G2	yccA	Modulator of FtsH protease YccA	tRNA-Ser	Complete	SAMN27609647
STEC1101	stx2k	O93:H28	ST4038	heat-labile enterotoxin	2019	Shandong	14	Goat	cluster2	G2	-	-	-	Draft	SAMN27609648
STEC1102	stx2k	O93:H28	ST4038	heat-labile enterotoxin	2019	Shandong	14	Goat	cluster2	G2	-	-	-	Draft	SAMN27609649
STEC1103	stx2k	O93:H28	ST4038	heat-labile enterotoxin	2019	Shandong	14	Goat	cluster2	G2	-	-	-	Draft	SAMN27609650
STEC1104	stx2k	O93:H28	ST4038	heat-labile enterotoxin	2019	Shandong	14	Goat	cluster2	G2	-	-	-	Draft	SAMN27609651
STEC1105	stx2k	O93:H28	ST4038	heat-labile enterotoxin	2019	Shandong	14	Goat	cluster2	G2	-	-	-	Draft	SAMN27609652
STEC1107	stx2k	O93:H28	ST4038	heat-labile enterotoxin	2019	Shandong	14	Goat	cluster2	G2	-	-	-	Draft	SAMN27609653
STEC1108	stx2k	O93:H28	ST4038	heat-labile enterotoxin	2019	Shandong	14	Goat	cluster2	Gx	-	-	-	Draft	SAMN27609654
STEC1109	stx2k	O93:H28	ST4038	heat-labile enterotoxin	2019	Shandong	14	Goat	cluster2	G2	-	-	-	Draft	SAMN27609655
STEC1110	stx2k	O93:H28	ST4038	heat-labile enterotoxin	2019	Shandong	14	Goat	cluster2	G2	-	-	-	Draft	SAMN27609656
STEC1111	stx2k	O93:H28	ST4038	heat-labile enterotoxin	2019	Shandong	14	Goat	cluster2	Gx	-	-	-	Draft	SAMN27609657
STEC1112	stx2k	O93:H28	ST4038	heat-labile enterotoxin	2019	Shandong	14	Goat	cluster2	Gx	-	-	-	Draft	SAMN27609658
STEC1116	stx2k	O93:H28	ST4038	heat-labile enterotoxin	2019	Shandong	29	Goat	cluster2	G2	yccA	Modulator of FtsH protease YccA	tRNA-Ser	Complete	SAMN27609659
STEC1117	stx2k	O93:H28	ST4038	heat-labile enterotoxin	2019	Shandong	29	Goat	cluster2	Gx	-	-	-	Draft	SAMN27609660
STEC1118	stx2k	O93:H28	ST4038	heat-labile enterotoxin	2019	Shandong	29	Goat	cluster2	G1	-	-	-	Draft	SAMN27609661
STEC1125	stx2k	O93:H28	ST4038	heat-labile enterotoxin	2019	Shandong	12	Goat	cluster2	G2	yccA	Modulator of FtsH protease YccA	tRNA-Ser	Complete	SAMN27609662
STEC1126	stx2k	O93:H28	ST4038	heat-labile enterotoxin	2019	Shandong	12	Goat	cluster2	G2	-	-	-	Draft	SAMN27609663
STEC1127	stx2k	O93:H28	ST4038	heat-labile enterotoxin	2019	Shandong	12	Goat	cluster2	G2	-	-	-	Draft	SAMN27609664
STEC1128	stx2k	O93:H28	ST4038	heat-labile enterotoxin	2019	Shandong	12	Goat	cluster2	Gx	-	-	-	Draft	SAMN27609665
STEC1129	stx2k	O93:H28	ST4038	heat-labile enterotoxin	2019	Shandong	12	Goat	cluster2	G2	-	-	-	Draft	SAMN27609666
STEC1131	stx2k	O93:H28	ST4038	heat-labile enterotoxin	2019	Shandong	12	Goat	cluster2	G2	-	-	-	Draft	SAMN27609667
STEC1133	stx2k	O93:H28	ST4038	heat-labile enterotoxin	2019	Shandong	12	Goat	cluster2	Gx	-	-	-	Draft	SAMN27609668
STEC1140	stx2k	O93:H28	ST4038	heat-labile enterotoxin	2019	Shandong	30	Goat	cluster2	G2	yccA	Modulator of FtsH protease YccA	tRNA-Ser	Complete	SAMN27609669
STEC1141	stx2k	O93:H28	ST4038	heat-labile enterotoxin	2019	Shandong	30	Goat	cluster2	Gx	-	-	-	Draft	SAMN27609670
STEC1142	stx2k	O93:H28	ST4038	heat-labile enterotoxin	2019	Shandong	30	Goat	cluster2	Gx	-	-	-	Draft	SAMN27609671
STEC1143	stx2k	O93:H28	ST4038	heat-labile enterotoxin	2019	Shandong	30	Goat	cluster2	Gx	-	-	-	Draft	SAMN27609672
STEC1144	stx2k	O93:H28	ST4038	heat-labile enterotoxin	2019	Shandong	30	Goat	cluster2	Gx	-	-	-	Draft	SAMN27609673
STEC1145	stx2k	O93:H28	ST4038	heat-labile enterotoxin	2019	Shandong	30	Goat	cluster2	Gx	-	-	-	Draft	SAMN27609674
STEC1146	stx2k	O93:H28	ST4038	heat-labile enterotoxin	2019	Shandong	30	Goat	cluster2	Gx	-	-	-	Draft	SAMN27609675
STEC1147	stx2k	O93:H28	ST4038	heat-labile enterotoxin	2019	Shandong	30	Goat	cluster2	Gx	-	-	-	Draft	SAMN27609676
STEC1194	stx2k	O93:H28	ST4038	heat-labile enterotoxin	2020	Shandong	N	Goat	cluster2	Gx	-	-	-	Draft	SAMN27609677
STEC1196	stx2k	O93:H28	ST4038	heat-labile enterotoxin	2020	Shandong	N	Goat	cluster2	Gx	-	-	-	Draft	SAMN27609678
STEC1197	stx2k	O93:H28	ST4038	heat-labile enterotoxin	2020	Shandong	N	Goat	cluster2	Gx	-	-	-	Draft	SAMN27609679
STEC1199	stx2k	O93:H28	ST4038	heat-labile enterotoxin	2020	Shandong	N	Goat	cluster2	Gx	-	-	-	Draft	SAMN27609680
STEC1200	stx2k	O93:H28	ST4038	heat-labile enterotoxin	2020	Shandong	N	Goat	cluster2	Gx	-	-	-	Draft	SAMN27609681
STEC1202	stx2k	O93:H28	ST4038	heat-labile enterotoxin	2020	Shandong	N	Goat	cluster2	Gx	-	-	-	Draft	SAMN27609682
STEC1206	stx2k	O93:H28	ST4038	heat-labile enterotoxin	2020	Shandong	15	Goat	cluster2	Gx	-	-	-	Draft	SAMN27609683
STEC1278	stx2k	O93:H28	ST4038	heat-labile enterotoxin	2020	Shandong	10	Goat	cluster2	G2	-	-	-	Draft	SAMN27609684
STEC1533	stx2k	O93:H28	ST4038	heat-labile enterotoxin	2021	Shandong	13	Goat	cluster2	G2	-	-	-	Draft	SAMN27609685
STEC704	stx2k	O93:H28	ST4038	heat-labile enterotoxin	2017	Shandong	N	Goat	cluster2	G2	yccA	Modulator of FtsH protease YccA	tRNA-Ser	Complete	SAMN27609686
STEC705	stx2k	O93:H28	ST4038	heat-labile enterotoxin	2017	Shandong	N	Goat	cluster2	G2	-	-	-	Draft	SAMN27609687
STEC709	stx2k	O93:H28	ST4038	heat-labile enterotoxin	2017	Shandong	N	Goat	cluster2	G2	-	-	-	Draft	SAMN27609688
STEC710	stx2k	O93:H28	ST4038	heat-labile enterotoxin	2017	Shandong	N	Goat	cluster2	G2	-	-	-	Draft	SAMN27609689
STEC713	stx2k	O93:H28	ST4038	heat-labile enterotoxin	2017	Shandong	N	Goat	cluster2	G2	-	-	-	Draft	SAMN27609690
STEC714	stx2k	O93:H28	ST4038	heat-labile enterotoxin	2017	Shandong	N	Goat	cluster2	G2	-	-	-	Draft	SAMN27609691
STEC715	stx2k	O93:H28	ST4038	heat-labile enterotoxin	2017	Shandong	N	Goat	cluster2	G2	-	-	-	Draft	SAMN27609692
STEC716	stx2k	O93:H28	ST4038	heat-labile enterotoxin	2017	Shandong	N	Goat	cluster2	G2	-	-	-	Draft	SAMN27609693
STEC719	stx2k	O93:H28	ST4038	heat-labile enterotoxin	2017	Shandong	N	Goat	cluster2	G2	yccA	Modulator of FtsH protease YccA	tRNA-Ser	Complete	SAMN12214771
STEC721	stx2k	O93:H28	ST4038	heat-labile enterotoxin	2017	Shandong	N	Goat	cluster2	G2	-	-	-	Draft	SAMN27609695
STEC722	stx2k	O93:H28	ST4038	heat-labile enterotoxin	2017	Shandong	N	Goat	cluster2	G2	-	-	-	Draft	SAMN27609696
STEC725	stx2k	O93:H28	ST4038	heat-labile enterotoxin	2017	Shandong	N	Goat	cluster2	G2	-	-	-	Draft	SAMN27609697
A106STEC	stx2k	OgN-RKI3:H21	ST683	heat-labile enterotoxin	2019	Jiangsu	N	Sheep	cluster1	G3	yecE	DUF72 domain-containing protein YecE	-	Draft	SAMN24967101
A117STEC_1	stx2k	OgN-RKI3:H21	ST683	heat-labile enterotoxin	2019	Jiangsu	N	Sheep	cluster1	G3	yecE	DUF72 domain-containing protein YecE	-	Draft	SAMN24967107
A117STEC_2	stx2k	OgN-RKI3:H21	ST683	heat-labile enterotoxin	2019	Jiangsu	N	Sheep	cluster1	G3	yecE	DUF72 domain-containing protein YecE	-	Draft	SAMN24967108
A118STEC	stx2k	OgN-RKI3:H21	ST683	heat-labile enterotoxin	2019	Jiangsu	N	Sheep	cluster1	G3	yecE	DUF72 domain-containing protein YecE	-	Draft	SAMN24967109
A129STEC	stx2k	OgN-RKI3:H21	ST683	heat-labile enterotoxin	2019	Jiangsu	N	Sheep	cluster1	G3	yecE	DUF72 domain-containing protein YecE	-	Draft	SAMN24967114
A75STEC_2	stx2k	OgN-RKI3:H21	ST683	heat-labile enterotoxin	2019	Jiangsu	N	Sheep	cluster1	G3	yecE	DUF72 domain-containing protein YecE	-	Draft	SAMN24967081
A80STEC	stx2k	OgN-RKI3:H21	ST683	heat-labile enterotoxin	2019	Jiangsu	N	Sheep	cluster1	G3	yecE	DUF72 domain-containing protein YecE	-	Draft	SAMN24967088
A81STEC	stx2k	OgN-RKI3:H21	ST683	heat-labile enterotoxin	2019	Jiangsu	N	Sheep	cluster1	G3	yecE	DUF72 domain-containing protein YecE	-	Draft	SAMN24967089
A87STEC_2	stx2k	OgN-RKI3:H21	ST683	heat-labile enterotoxin	2019	Jiangsu	N	Sheep	cluster1	G3	yecE	DUF72 domain-containing protein YecE	-	Draft	SAMN24967093
A89STEC_2	stx2k	OgN-RKI3:H21	ST683	heat-labile enterotoxin	2019	Jiangsu	N	Sheep	cluster1	G3	yecE	DUF72 domain-containing protein YecE	-	Draft	SAMN24967096
STEC1093	stx2k	OgN-RKI3:H21	ST58	/	2019	Shandong	4	Goat	cluster1	G1	-	Zinc uptake regulation protein Zur	-	Draft	SAMN27609698
STEC1229	stx2k	OgN-RKI3:H21	ST683	/	2020	Shandong	29	Goat	cluster1	G1	-	Zinc uptake regulation protein Zur	-	Draft	SAMN27609699
STEC1292	stx2k	OgN-RKI3:H21	ST683	/	2020	Shandong	16	Goat	cluster1	G1	-	Zinc uptake regulation protein Zur	-	Draft	SAMN27609700
STEC1439	stx2k	OgN-RKI3:H21	ST683	/	2021	Shandong	8	Goat	cluster1	G1	-	Zinc uptake regulation protein Zur	-	Draft	SAMN27609701
STEC1441	stx2k	OgN-RKI3:H21	ST683	/	2021	Shandong	8	Goat	cluster1	G1	-	Zinc uptake regulation protein Zur	-	Draft	SAMN27609702
STEC1442	stx2k	OgN-RKI3:H21	ST683	/	2021	Shandong	8	Goat	cluster1	G1	-	Zinc uptake regulation protein Zur	-	Draft	SAMN27609703
STEC1444	stx2k	OgN-RKI3:H21	ST683	/	2021	Shandong	8	Goat	cluster1	G1	-	Zinc uptake regulation protein Zur	-	Draft	SAMN27609704
STEC1468	stx2k	OgN-RKI3:H21	ST683	/	2021	Shandong	21	Goat	cluster1	G1	-	Zinc uptake regulation protein Zur	-	Draft	SAMN27609705
STEC1486	stx2k	OgN-RKI3:H21	ST683	/	2021	Shandong	21	Goat	cluster1	G1	-	Zinc uptake regulation protein Zur	-	Draft	SAMN27609706
STEC1501	stx2k	OgN-RKI3:H21	ST683	/	2021	Shandong	5	Goat	cluster1	G1	-	Zinc uptake regulation protein Zur	-	Draft	SAMN27609707
STEC1502	stx2k	OgN-RKI3:H21	ST683	/	2021	Shandong	5	Goat	cluster1	G1	-	Zinc uptake regulation protein Zur	-	Draft	SAMN27609708
STEC1503	stx2k	OgN-RKI3:H21	ST683	/	2021	Shandong	5	Goat	cluster1	G1	-	Zinc uptake regulation protein Zur	-	Draft	SAMN27609709
STEC1504	stx2k	OgN-RKI3:H21	ST683	/	2021	Shandong	5	Goat	cluster1	G1	-	Zinc uptake regulation protein Zur	-	Draft	SAMN27609710
STEC1505	stx2k	OgN-RKI3:H21	ST683	/	2021	Shandong	5	Goat	cluster1	G1	-	Zinc uptake regulation protein Zur	-	Draft	SAMN27609711
STEC1506	stx2k	OgN-RKI3:H21	ST683	/	2021	Shandong	5	Goat	cluster1	G1	-	Zinc uptake regulation protein Zur	-	Draft	SAMN27609712
STEC1511	stx2k	OgN-RKI3:H21	ST683	/	2021	Shandong	5	Goat	cluster1	G1	-	Zinc uptake regulation protein Zur	-	Draft	SAMN27609713
STEC1514	stx2k	OgN-RKI3:H21	ST683	/	2021	Shandong	5	Goat	cluster1	G1	-	Zinc uptake regulation protein Zur	-	Draft	SAMN27609714
STEC1515	stx2k	OgN-RKI3:H21	ST683	/	2021	Shandong	5	Goat	cluster1	G1	-	Zinc uptake regulation protein Zur	-	Draft	SAMN27609715
STEC1521	stx2k	OgN-RKI3:H21	ST683	/	2021	Shandong	5	Goat	cluster1	G1	-	Zinc uptake regulation protein Zur	-	Draft	SAMN27609716
STEC1524	stx2k	OgN-RKI3:H21	ST683	/	2021	Shandong	5	Goat	cluster1	G1	-	Zinc uptake regulation protein Zur	-	Draft	SAMN27609717
STEC1525	stx2k	OgN-RKI3:H21	ST683	/	2021	Shandong	5	Goat	cluster1	G1	-	Zinc uptake regulation protein Zur	-	Draft	SAMN27609718
STEC309	stx2k	OgN-RKI3:H21	ST155	/	2013	Sichuan	N	Patient	cluster1	G1	dusA	Zinc uptake regulation protein Zur	tRNA-dihydrouridine synthase A	Complete	SAMN12214764
STEC835	stx2k	OgN-RKI3:H21	ST683	/	2018	Shandong	N	Goat	cluster1	G1	-	Zinc uptake regulation protein Zur	-	Draft	SAMN27609719
STEC840	stx2k	OgN-RKI3:H21	ST683	/	2018	Shandong	N	Goat	cluster1	G1	-	Zinc uptake regulation protein Zur	-	Draft	SAMN27609720
STEC848	stx2k	OgN-RKI3:H21	ST683	/	2018	Shandong	N	Goat	cluster1	G1	-	Zinc uptake regulation protein Zur	-	Draft	SAMN27609721
STEC849	stx2k	OgN-RKI3:H21	ST683	/	2018	Shandong	N	Goat	cluster1	G1	-	Zinc uptake regulation protein Zur	-	Draft	SAMN27609722
STEC851	stx2k	OgN-RKI3:H21	ST683	/	2018	Shandong	N	Goat	cluster1	G1	-	Zinc uptake regulation protein Zur	-	Draft	SAMN27609723
STEC852	stx2k	OgN-RKI3:H21	ST683	/	2018	Shandong	N	Goat	cluster1	G1	-	Zinc uptake regulation protein Zur	-	Draft	SAMN27609724
STEC853	stx2k	OgN-RKI3:H21	ST683	/	2018	Shandong	N	Goat	cluster1	G1	-	Zinc uptake regulation protein Zur	-	Draft	SAMN27609725
STEC854	stx2k	OgN-RKI3:H21	ST683	/	2018	Shandong	N	Goat	cluster1	G1	-	-	-	Draft	SAMN27609726
STEC856	stx2k	OgN-RKI3:H21	ST683	/	2018	Shandong	N	Goat	cluster1	G1	-	Zinc uptake regulation protein Zur	-	Draft	SAMN27609727
STEC859	stx2k	OgN-RKI3:H21	ST683	/	2018	Shandong	N	Goat	cluster1	G1	-	-	-	Draft	SAMN27609728
STEC1454	stx2k	O184:H19	ST6313	heat-labile enterotoxin	2021	Shandong	17	Goat	cluster5	G3	yecE	DUF72 domain-containing protein YecE	-	Draft	SAMN27609729
STEC1460	stx2k	O184:H19	ST6313	heat-labile enterotoxin	2021	Shandong	21	Goat	cluster5	G3	yecE	DUF72 domain-containing protein YecE	-	Draft	SAMN27609730
STEC1466	stx2k	O184:H19	ST6313	heat-labile enterotoxin	2021	Shandong	21	Goat	cluster5	G3	yecE	DUF72 domain-containing protein YecE	-	Draft	SAMN27609731
STEC1471	stx2k	O184:H19	ST6313	heat-labile enterotoxin	2021	Shandong	21	Goat	cluster5	G3	yecE	DUF72 domain-containing protein YecE	-	Draft	SAMN27609732
STEC1472	stx2k	O184:H19	ST6313	heat-labile enterotoxin	2021	Shandong	21	Goat	cluster5	G3	yecE	DUF72 domain-containing protein YecE	-	Draft	SAMN27609733
STEC1475	stx2k	O184:H19	ST6313	heat-labile enterotoxin	2021	Shandong	21	Goat	cluster5	G3	yecE	DUF72 domain-containing protein YecE	-	Draft	SAMN27609734
STEC1476	stx2k	O184:H19	ST6313	heat-labile enterotoxin	2021	Shandong	21	Goat	cluster5	G3	yecE	DUF72 domain-containing protein YecE	-	Draft	SAMN27609735
STEC1477	stx2k	O184:H19	ST6313	heat-labile enterotoxin	2021	Shandong	21	Goat	cluster5	G3	yecE	DUF72 domain-containing protein YecE	-	Draft	SAMN27609736
STEC1478	stx2k	O184:H19	ST6313	heat-labile enterotoxin	2021	Shandong	21	Goat	cluster5	G3	yecE	DUF72 domain-containing protein YecE	-	Draft	SAMN27609737
STEC1487	stx2k	O184:H19	ST6313	heat-labile enterotoxin	2021	Shandong	21	Goat	cluster5	G3	yecE	DUF72 domain-containing protein YecE	-	Draft	SAMN27609738
STEC1489	stx2k	O184:H19	ST6313	heat-labile enterotoxin	2021	Shandong	18	Goat	cluster5	G3	yecE	DUF72 domain-containing protein YecE	-	Draft	SAMN27609739
STEC1491	stx2k	O184:H19	ST6313	heat-labile enterotoxin	2021	Shandong	18	Goat	cluster5	G3	yecE	DUF72 domain-containing protein YecE	-	Draft	SAMN27609740
STEC1492	stx2k	O184:H19	ST6313	heat-labile enterotoxin	2021	Shandong	18	Goat	cluster5	G3	yecE	DUF72 domain-containing protein YecE	-	Draft	SAMN27609741
STEC1493	stx2k	O184:H19	ST6313	heat-labile enterotoxin	2021	Shandong	18	Goat	cluster5	G3	yecE	DUF72 domain-containing protein YecE	-	Draft	SAMN27609742
STEC1494	stx2k	O184:H19	ST6313	heat-labile enterotoxin	2021	Shandong	18	Goat	cluster5	G3	yecE	DUF72 domain-containing protein YecE	-	Draft	SAMN27609743
STEC1495	stx2k	O184:H19	ST6313	heat-labile enterotoxin	2021	Shandong	18	Goat	cluster5	G3	yecE	DUF72 domain-containing protein YecE	-	Draft	SAMN27609744
STEC1522	stx2k	O184:H19	ST6313	heat-labile enterotoxin	2021	Shandong	5	Goat	cluster5	G3	yecE	DUF72 domain-containing protein YecE	-	Draft	SAMN27609745
STEC1438	stx2k	O174:H2	ST10329	/	2021	Shandong	8	Goat	other cluster	G1	-	-	-	Draft	SAMN27609746
STEC1440	stx2k	O174:H2	ST10329	/	2021	Shandong	8	Goat	other cluster	G1	-	-	-	Draft	SAMN27609747
STEC1455	stx2k	O174:H2	ST10329	/	2021	Shandong	17	Goat	other cluster	G1	-	-	-	Draft	SAMN27609748
STEC1458	stx2k	O174:H2	ST10329	/	2021	Shandong	17	Goat	other cluster	G1	-	-	-	Draft	SAMN27609749
STEC1459	stx2k	O174:H2	ST10329	/	2021	Shandong	21	Goat	other cluster	G1	-	-	-	Draft	SAMN27609750
STEC1461	stx2k	O174:H2	ST10329	/	2021	Shandong	21	Goat	other cluster	G1	-	-	-	Draft	SAMN27609751
STEC1462	stx2k	O174:H2	ST10329	/	2021	Shandong	21	Goat	other cluster	G1	-	-	-	Draft	SAMN27609752
STEC1463	stx2k	O174:H2	ST10329	/	2021	Shandong	21	Goat	other cluster	G1	-	-	-	Draft	SAMN27609753
STEC1464	stx2k	O174:H2	ST10329	/	2021	Shandong	21	Goat	other cluster	G1	-	-	-	Draft	SAMN27609754
STEC1467	stx2k	O174:H2	ST10329	/	2021	Shandong	21	Goat	other cluster	G1	-	-	-	Draft	SAMN27609755
STEC1481	stx2k	O174:H2	ST10329	/	2021	Shandong	21	Goat	other cluster	G1	-	-	-	Draft	SAMN27609756
STEC1483	stx2k	O174:H2	ST10329	/	2021	Shandong	21	Goat	other cluster	G1	-	-	-	Draft	SAMN27609757
STEC1484	stx2k	O174:H2	ST10329	/	2021	Shandong	21	Goat	other cluster	G1	-	-	-	Draft	SAMN27609758
STEC1084	stx2k	O22:H8	ST446	/	2019	Shandong	27	Goat	other cluster	G2	yccA	Modulator of FtsH protease YccA	putative stural protein	Complete	SAMN27609759
STEC1242	stx2k	O22:H8	ST446	/	2020	Shandong	6	Goat	other cluster	G2	yccA	Modulator of FtsH protease YccA	-	Draft	SAMN27609760
STEC1243	stx2k	O22:H8	ST446	/	2020	Shandong	6	Goat	other cluster	G2	yccA	Modulator of FtsH protease YccA	-	Draft	SAMN27609761
STEC1253	stx2k	O22:H8	ST446	/	2020	Shandong	6	Goat	other cluster	G2	yccA	Modulator of FtsH protease YccA	-	Draft	SAMN27609762
STEC1543	stx2k	O22:H8	ST446	/	2021	Shandong	28	Goat	other cluster	G2	yccA	Modulator of FtsH protease YccA	-	Draft	SAMN27609763
STEC1544	stx2k	O22:H8	ST446	/	2021	Shandong	28	Goat	other cluster	G2	yccA	Modulator of FtsH protease YccA	-	Draft	SAMN27609764
STEC1546	stx2k	O22:H8	ST446	/	2021	Shandong	28	Goat	other cluster	G2	-	-	-	Draft	SAMN27609765
STEC1548	stx2k	O22:H8	ST446	/	2021	Shandong	28	Goat	other cluster	G2	-	-	-	Draft	SAMN27609766
STEC1549	stx2k	O22:H8	ST446	/	2021	Shandong	28	Goat	other cluster	G2	-	-	-	Draft	SAMN27609767
STEC711	stx2k	O22:H8	ST446	/	2017	Shandong	N	Goat	other cluster	G2	yccA	Modulator of FtsH protease YccA	putative structural protein	Complete	SAMN12214770
STEC720	stx2k	O22:H8	ST446	/	2017	Shandong	N	Goat	other cluster	G2	yccA	Modulator of FtsH protease YccA	-	Draft	SAMN27609769
STEC726	stx2k	O22:H8	ST446	/	2017	Shandong	N	Goat	other cluster	G2	yccA	Modulator of FtsH protease YccA	-	Draft	SAMN27609770
STEC1152	stx2k	O133:H25	ST10326	/	2019	Shandong	9	Goat	cluster1	G1	dusA	Zinc uptake regulation protein Zur	tRNA-dihydrouridine synthase A	Complete	SAMN27609771
STEC1155	stx2k	O133:H25	ST10326	heat-labile enterotoxin	2019	Shandong	26	Goat	cluster1	G1	dusA	Zinc uptake regulation protein Zur	tRNA-dihydrouridine synthase A	Complete	SAMN27609772
STEC1203	stx2k	O133:H25	ST10326	heat-labile enterotoxin	2020	Shandong	N	Goat	cluster1	G1	-	Zinc uptake regulation protein Zur	-	Draft	SAMN27609773
STEC1216	stx2k	O133:H25	ST10326	heat-labile enterotoxin	2020	Shandong	1	Goat	cluster1	G1	-	Zinc uptake regulation protein Zur	-	Draft	SAMN27609774
STEC1217	stx2k	O133:H25	ST10326	heat-labile enterotoxin	2020	Shandong	1	Goat	cluster1	G1	-	Zinc uptake regulation protein Zur	-	Draft	SAMN27609775
STEC1218	stx2k	O133:H25	ST10326	heat-labile enterotoxin	2020	Shandong	1	Goat	cluster1	G1	-	Zinc uptake regulation protein Zur	-	Draft	SAMN27609776
STEC1220	stx2k	O133:H25	ST10326	heat-labile enterotoxin	2020	Shandong	1	Goat	cluster1	G1	-	Zinc uptake regulation protein Zur	-	Draft	SAMN27609777
STEC1221	stx2k	O133:H25	ST10326	heat-labile enterotoxin	2020	Shandong	1	Goat	cluster1	G1	-	Zinc uptake regulation protein Zur	-	Draft	SAMN27609778
STEC1227	stx2k	O133:H25	ST10326	heat-labile enterotoxin	2020	Shandong	19	Goat	cluster1	G1	-	Zinc uptake regulation protein Zur	-	Draft	SAMN27609779
STEC1270	stx2k	O133:H25	ST10326	heat-labile enterotoxin	2020	Shandong	31	Goat	cluster1	G1	-	Zinc uptake regulation protein Zur	-	Draft	SAMN27609780
STEC858	stx2k+stx2e	O133:H25	ST10326	heat-labile enterotoxin	2018	Shandong	N	Goat	cluster1	G1	-	-	-	Draft	SAMN15722310
STEC1205	stx2k	O16:H32	ST1286	heat-labile enterotoxin	2020	Shandong	15	Goat	cluster5	G1	-	Zinc uptake regulation protein Zur	-	Draft	SAMN27609781
STEC1207	stx2k	O16:H32	ST1286	heat-labile enterotoxin	2020	Shandong	15	Goat	cluster5	G1	-	Zinc uptake regulation protein Zur	-	Draft	SAMN27609782
STEC1208	stx2k	O16:H32	ST1286	heat-labile enterotoxin	2020	Shandong	15	Goat	cluster5	G1	-	Zinc uptake regulation protein Zur	-	Draft	SAMN27609783
STEC1209	stx2k	O16:H32	ST1286	heat-labile enterotoxin	2020	Shandong	15	Goat	cluster5	G1	-	Zinc uptake regulation protein Zur	-	Draft	SAMN27609784
STEC1269	stx2k	O16:H32	ST1286	heat-labile enterotoxin	2020	Shandong	31	Goat	cluster5	G1	-	Zinc uptake regulation protein Zur	-	Draft	SAMN27609785
STEC1273	stx2k	O16:H32	ST1286	heat-labile enterotoxin	2020	Shandong	32	Goat	cluster5	G1	-	Zinc uptake regulation protein Zur	-	Draft	SAMN27609786
STEC1274	stx2k	O16:H32	ST1286	heat-labile enterotoxin	2020	Shandong	20	Goat	cluster5	G1	-	Zinc uptake regulation protein Zur	-	Draft	SAMN27609787
STEC1275	stx2k	O16:H32	ST1286	heat-labile enterotoxin	2020	Shandong	20	Goat	cluster5	G1	-	Zinc uptake regulation protein Zur	-	Draft	SAMN27609788
STEC1469	stx2k	O22:H16	ST295	/	2021	Shandong	21	Goat	other cluster	G3	yecE	DUF72 domain-containing protein YecE	-	Draft	SAMN27609789
STEC1473	stx2k	O22:H16	ST295	/	2021	Shandong	21	Goat	other cluster	G3	yecE	DUF72 domain-containing protein YecE	-	Draft	SAMN27609790
STEC1474	stx2k	O22:H16	ST295	/	2021	Shandong	21	Goat	other cluster	G3	yecE	DUF72 domain-containing protein YecE	-	Draft	SAMN27609791
STEC1479	stx2k	O22:H16	ST295	/	2021	Shandong	21	Goat	other cluster	G3	yecE	DUF72 domain-containing protein YecE	-	Draft	SAMN27609792
STEC1488	stx2k	O22:H16	ST295	/	2021	Shandong	21	Goat	other cluster	G3	yecE	DUF72 domain-containing protein YecE	-	Draft	SAMN27609793
STEC1081	stx2k	O116:H25	ST155	heat-labile enterotoxin	2017	Shandong	N	Goat	cluster1	G2	-	-	-	Draft	SAMN27609794
STEC1113	stx2k	O116:H25	ST58	/	2019	Shandong	14	Goat	cluster1	G1	dusA	Zinc uptake regulation protein Zur	tRNA-dihydrouridine synthase A	Complete	SAMN27609795
STEC1250	stx2k	O116:H25	ST155	heat-labile enterotoxin	2020	Shandong	7	Goat	cluster1	G2	-	-	-	Draft	SAMN27609796
STEC723	stx2k	O116:H25	ST155	heat-labile enterotoxin	2017	Shandong	N	Goat	cluster1	G2	-	-	-	Draft	SAMN27609797
STEC1222	stx2k	O8:H19	ST162	/	2020	Shandong	1	Goat	cluster4	G1	-	Zinc uptake regulation protein Zur	-	Draft	SAMN27609798
STEC1244	stx2k	O8:H19	ST162	/	2020	Shandong	2	Goat	cluster4	G1	-	Zinc uptake regulation protein Zur	-	Draft	SAMN27609799
STEC1247	stx2k	O8:H19	ST162	/	2020	Shandong	3	Goat	cluster4	G1	-	Zinc uptake regulation protein Zur	-	Draft	SAMN27609800
STEC1249	stx2k	O8:H19	ST162	/	2020	Shandong	3	Goat	cluster4	G1	-	Zinc uptake regulation protein Zur	-	Draft	SAMN27609801
STEC1096	stx2k	OgN17:H21	ST602	/	2019	Shandong	28	Goat	other cluster	G1	dusA	Zinc uptake regulation protein Zur	tRNA-dihydrouridine synthase A	Complete	SAMN27609802
STEC1215	stx2k	OgN17:H21	ST602	/	2020	Shandong	1	Goat	other cluster	G1	-	-	-	Draft	SAMN27609803
STEC1219	stx2k	OgN17:H21	ST602	/	2020	Shandong	1	Goat	other cluster	G1	-	-	-	Draft	SAMN27609804
STEC1526	stx2k	O100:H19	ST1611	heat-labile enterotoxin	2021	Shandong	31	Goat	cluster3	G1	-	Zinc uptake regulation protein Zur	-	Draft	SAMN27609805
STEC1527	stx2k	O100:H19	ST1611	heat-labile enterotoxin	2021	Shandong	31	Goat	cluster3	G1	-	Zinc uptake regulation protein Zur	-	Draft	SAMN27609806
STEC1528	stx2k	O100:H19	ST1611	heat-labile enterotoxin	2021	Shandong	31	Goat	cluster3	G1	-	Zinc uptake regulation protein Zur	-	Draft	SAMN27609807
STEC313	stx2k	O100:H19	ST1611	/	2013	Beijing	N	Raw meat	cluster3	G1	-	Zinc uptake regulation protein Zur	putative hydrolase	Complete	SAMN12214765
STEC316	stx2k	O100:H19	ST1611	/	2014	Beijing	N	Raw meat	cluster3	G1	dusA	Zinc uptake regulation protein Zur	tRNA-dihydrouridine synthase A	Complete	SAMN12214766
STEC367	stx2k	O100:H19	ST1611	heat-labile enterotoxin	2014	Beijing	N	Raw meat	cluster3	G1	-	Zinc uptake regulation protein Zur	putative hydrolase	Complete	SAMN12214767
STEC1496	stx2k	O159:H25	ST155	/	2021	Shandong	18	Goat	cluster1	G1	-	-	-	Draft	SAMN27609808
STEC1497	stx2k	O159:H25	ST155	/	2021	Shandong	18	Goat	cluster1	G1	-	-	-	Draft	SAMN27609809
STEC1500	stx2k	O159:H25	ST155	/	2021	Shandong	18	Goat	cluster1	G1	-	-	-	Draft	SAMN27609810
STEC1082	stx2k	O8:H53	ST345	/	2017	Shandong	N	Goat	other cluster	G2	yccA	Modulator of FtsH protease YccA	-	Draft	SAMN27609811
STEC702	stx2k	O8:H53	ST345	/	2017	Shandong	N	Goat	other cluster	G2	yccA	Modulator of FtsH protease YccA	-	Draft	SAMN27609812
STEC712	stx2k	O86:H51	ST155	/	2017	Shandong	N	Goat	cluster1	G3	yecE	DUF72 domain-containing protein YecE	-	Draft	SAMN27609813
STEC850	stx2k	O48:H21	ST5221	heat-labile enterotoxin	2018	Shandong	N	Goat	cluster1	G1	-	-	-	Draft	SAMN27609814
STEC005	stx2k	O8:H19	ST162	/	2009	Henan	N	Goat	cluster4	G2	yccA	Modulator of FtsH protease YccA	tRNA-Ser	Complete	SAMN12214763
STEC388	stx2k	O159:H16	ST3630	heat-stable enterotoxin	2012	Guizhou	N	Pig	cluster6	G4	tRNA-Ser	tRNA-Ser	cytochrome	Complete	SAMN12214768
STEC409	stx2k	O100:H30	ST993	/	2013	Shanghai	N	Patient	cluster5	G1	dusA	Zinc uptake regulation protein Zur	tRNA-dihydrouridine synthase A	Complete	SAMN12214769
- The start and/or end of phage could not be determined unambiguously from the sequence data.
N no record
/ None enterotoxin was identified.

## Sheet: Table S2
Table S2. Virulence genes and antimicrobial resistance genes of the 170 Stx2k-STEC strains in this study
Table S2a. Virulence genes of the 170 Stx2k-STEC strains in this study
Function	Genes	STEC1081	STEC1082	STEC1084	STEC1093	STEC1096	STEC1098	STEC1099	STEC1101	STEC1102	STEC1103	STEC1104	STEC1105	STEC1107	STEC1108	STEC1109	STEC1110	STEC1111	STEC1112	STEC1113	STEC1116	STEC1117	STEC1118	STEC1125	STEC1126	STEC1127	STEC1128	STEC1129	STEC1131	STEC1133	STEC1140	STEC1141	STEC1142	STEC1143	STEC1144	STEC1145	STEC1146	STEC1147	STEC1152	STEC1155	STEC1194	STEC1196	STEC1197	STEC1199	STEC1200	STEC1202	STEC1203	STEC1205	STEC1206
Adherence	cfaA	1	1	1	1	1	1	1	1	1	1	1	1	1	1	1	1	1	1	1	1	1	1	1	1	1	1	1	1	1	1	1	1	1	1	1	1	1	1	1	1	1	1	1	1	1	1	0	1
	cfaB	1	1	1	1	1	1	1	1	1	1	1	1	1	1	1	1	1	1	1	1	1	1	1	1	1	1	1	1	1	1	1	1	1	1	1	1	1	1	1	1	1	1	1	1	1	1	0	1
	cfaC	1	1	1	1	1	1	1	1	1	1	1	1	1	1	1	1	1	1	1	1	1	1	1	1	1	1	1	1	1	1	1	1	1	1	1	1	1	1	1	1	1	1	1	1	1	1	0	1
	cfaD/cfaE	1	1	1	1	1	1	1	1	1	1	1	1	1	1	1	1	1	1	1	1	1	1	1	1	1	1	1	1	1	1	1	1	1	1	1	1	1	1	1	1	1	1	1	1	1	1	0	1
	cgsD	1	1	1	1	1	1	1	1	1	1	1	1	1	1	1	1	1	1	1	1	1	1	1	1	1	1	1	1	1	1	1	1	1	1	1	1	1	1	1	1	1	1	1	1	1	1	1	1
	cgsE	1	1	1	1	1	1	1	1	1	1	1	1	1	1	1	1	1	1	1	1	1	1	1	1	1	1	1	1	1	1	1	1	1	1	1	1	1	1	1	1	1	1	1	1	1	1	1	1
	cgsF	1	1	1	1	1	1	1	1	1	1	1	1	1	1	1	1	1	1	1	1	1	1	1	1	1	1	1	1	1	1	1	1	1	1	1	1	1	1	1	1	1	1	1	1	1	1	1	1
	cgsG	1	1	1	1	1	1	1	1	1	1	1	1	1	1	1	1	1	1	1	1	1	1	1	1	1	1	1	1	1	1	1	1	1	1	1	1	1	1	1	1	1	1	1	1	1	1	1	1
	csgA	1	1	1	1	1	1	1	1	1	1	1	1	1	1	1	1	1	1	1	1	1	1	1	1	1	1	1	1	1	1	1	1	1	1	1	1	1	1	1	1	1	1	1	1	1	1	1	1
	csgB	1	1	1	1	1	1	1	1	1	1	1	1	1	1	1	1	1	1	1	1	1	1	1	1	1	1	1	1	1	1	1	1	1	1	1	1	1	1	1	1	1	1	1	1	1	1	1	1
	csgC	1	1	1	1	1	1	1	1	1	1	1	1	1	1	1	1	1	1	1	1	1	1	1	1	1	1	1	1	1	1	1	1	1	1	1	1	1	1	1	1	1	1	1	1	1	1	1	1
	fdeC	1	1	1	1	1	1	1	1	1	1	1	1	1	1	1	1	1	1	1	1	1	0	1	1	1	1	1	1	1	1	1	1	1	1	1	1	1	1	1	1	1	1	1	1	1	1	1	1
	fimA	1	1	1	1	1	1	1	1	1	1	1	1	1	1	1	1	1	1	1	1	1	1	1	1	1	1	1	1	1	1	1	1	1	1	1	1	1	1	1	1	1	1	1	1	1	1	1	1
	fimB	1	1	1	1	1	1	1	1	1	1	1	1	1	1	1	1	1	1	1	1	1	1	1	1	1	1	1	1	1	1	1	1	1	1	1	1	1	1	1	1	1	1	1	1	1	1	1	1
	fimC	1	1	1	1	1	1	1	1	1	1	1	1	1	1	1	1	1	1	1	1	1	1	1	1	1	1	1	1	1	1	1	1	1	1	1	1	1	1	1	1	1	1	1	1	1	1	1	1
	fimD	1	1	1	1	1	1	1	1	1	1	1	1	1	1	1	1	1	1	1	1	1	0	1	1	1	1	1	1	1	1	1	1	1	1	1	1	1	1	1	1	1	1	1	1	1	1	1	1
	fimE	1	1	1	1	1	1	1	1	1	1	1	1	1	1	1	1	1	1	1	1	1	1	1	1	1	1	1	1	1	1	1	1	1	1	1	1	1	1	1	1	1	1	1	1	1	1	1	1
	fimF	1	1	1	1	1	1	1	1	1	1	1	1	1	1	1	1	1	1	1	1	1	1	1	1	1	1	1	1	1	1	1	1	1	1	1	1	1	1	1	1	1	1	1	1	1	1	1	1
	fimG	1	1	1	1	1	1	1	1	1	1	1	1	1	1	1	1	1	1	1	1	1	1	1	1	1	1	1	1	1	1	1	1	1	1	1	1	1	1	1	1	1	1	1	1	1	1	1	1
	fimH	1	1	1	1	1	1	1	1	1	1	1	1	1	1	1	1	1	1	1	1	1	1	1	1	1	1	1	1	1	1	1	1	1	1	1	1	1	1	1	1	1	1	1	1	1	1	1	1
	fimI	1	1	1	1	1	1	1	1	1	1	1	1	1	1	1	1	1	1	1	1	1	1	1	1	1	1	1	1	1	1	1	1	1	1	1	1	1	1	1	1	1	1	1	1	1	1	1	1
	yagV/ecpE	1	1	1	1	1	1	1	1	1	1	1	1	1	1	1	1	1	1	1	1	1	1	1	1	1	1	1	1	1	1	1	1	1	1	1	1	1	1	1	1	1	1	1	1	1	1	1	1
	yagW/ecpD	1	1	1	1	1	1	1	1	1	1	1	1	1	1	1	1	1	1	1	1	1	1	1	1	1	1	1	1	1	1	1	1	1	1	1	1	1	1	1	1	1	1	1	1	1	1	1	1
	yagX/ecpC	1	1	1	1	1	1	1	1	1	1	1	1	1	1	1	1	1	1	1	1	1	1	1	1	1	1	1	1	1	1	1	1	1	1	1	1	1	1	1	1	1	1	1	1	1	1	1	1
	yagY/ecpB	1	1	1	1	1	1	1	1	1	1	1	1	1	1	1	1	1	1	1	1	1	1	1	1	1	1	1	1	1	1	1	1	1	1	1	1	1	1	1	1	1	1	1	1	1	1	1	1
	yagZ/ecpA	1	1	1	1	1	1	1	1	1	1	1	1	1	1	1	1	1	1	1	1	1	1	1	1	1	1	1	1	1	1	1	1	1	1	1	1	1	1	1	1	1	1	1	1	1	1	1	1
	ykgK/ecpR	1	1	1	1	1	1	1	1	1	1	1	1	1	1	1	1	1	1	1	1	1	1	1	1	1	1	1	1	1	1	1	1	1	1	1	1	1	1	1	1	1	1	1	1	1	1	1	1
Effector delivery system	clpV/tssH	0	1	1	0	1	1	1	1	1	1	1	1	1	1	1	1	1	1	1	1	1	0	1	1	1	1	1	1	1	1	1	1	1	1	1	1	1	1	1	1	1	1	1	1	1	1	0	1
	espL1	1	1	1	1	1	1	1	1	1	1	1	1	1	1	1	1	1	1	1	1	1	1	1	1	1	1	1	1	1	1	1	1	1	1	1	1	1	1	1	1	1	1	1	1	1	1	1	1
	espL4	0	0	0	0	0	0	0	0	0	0	0	0	0	0	0	0	0	0	0	0	0	0	0	0	0	0	0	0	0	0	0	0	0	0	0	0	0	0	0	0	0	0	0	0	0	0	1	0
	espR1	1	1	1	1	1	1	1	1	1	1	1	1	1	1	1	1	1	1	1	1	1	1	1	1	1	1	1	1	1	1	1	1	1	1	1	1	1	1	1	1	1	1	1	1	1	1	1	1
	espX1	1	1	1	1	1	1	1	1	1	1	1	1	1	1	1	1	1	1	1	1	1	0	1	1	1	1	1	1	1	1	1	1	1	1	1	1	1	1	1	1	1	1	1	1	1	1	1	1
	espX4	1	1	1	0	0	1	1	1	1	1	1	1	1	1	1	1	1	1	1	1	1	1	1	1	1	1	1	1	1	1	1	1	1	1	1	1	1	1	1	1	1	1	1	1	1	1	1	1
	espX5	1	1	1	1	1	1	1	1	1	1	1	1	1	1	1	1	1	1	1	1	1	1	1	1	1	1	1	1	1	1	1	1	1	1	1	1	1	1	1	1	1	1	1	1	1	1	1	1
	espY1	0	0	0	0	0	0	0	0	0	0	0	0	0	0	0	0	0	0	0	0	0	0	0	0	0	0	0	0	0	0	0	0	0	0	0	0	0	0	0	0	0	0	0	0	0	0	1	0
	fha	0	1	1	0	1	1	1	1	1	1	1	1	1	1	1	1	1	1	1	1	1	1	1	1	1	1	1	1	1	1	1	1	1	1	1	1	1	1	1	1	1	1	1	1	1	1	0	1
	gspC	1	1	1	1	1	1	1	1	1	1	1	1	1	1	1	1	1	1	1	1	1	1	1	1	1	1	1	1	1	1	1	1	1	1	1	1	1	1	1	1	1	1	1	1	1	1	1	1
	gspD	1	1	1	1	1	1	1	1	1	1	1	1	1	1	1	1	1	1	1	1	1	1	1	1	1	1	1	1	1	1	1	1	1	1	1	1	1	1	1	1	1	1	1	1	1	1	0	1
	gspE	1	1	1	1	1	1	1	1	1	1	1	1	1	1	1	1	1	1	1	1	1	0	1	1	1	1	1	1	1	1	1	1	1	1	1	1	1	1	1	1	1	1	1	1	1	1	0	1
	gspF	1	1	1	1	1	1	1	1	1	1	1	1	1	1	1	1	1	1	1	1	1	0	1	1	1	1	1	1	1	1	1	1	1	1	1	1	1	1	1	1	1	1	1	1	1	1	0	1
	gspG	1	1	1	1	1	1	1	1	1	1	1	1	1	1	1	1	1	1	1	1	1	0	1	1	1	1	1	1	1	1	1	1	1	1	1	1	1	1	1	1	1	1	1	1	1	1	0	1
	gspH	1	1	1	1	1	1	1	1	1	1	1	1	1	1	1	1	1	1	1	1	1	0	1	1	1	1	1	1	1	1	1	1	1	1	1	1	1	1	1	1	1	1	1	1	1	1	0	1
	gspI	1	1	1	1	1	1	1	1	1	1	1	1	1	1	1	1	1	1	1	1	1	0	1	1	1	1	1	1	1	1	1	1	1	1	1	1	1	1	1	1	1	1	1	1	1	1	0	1
	gspJ	1	1	1	1	1	1	1	1	1	1	1	1	1	1	1	1	1	1	1	1	1	0	1	1	1	1	1	1	1	1	1	1	1	1	1	1	1	1	1	1	1	1	1	1	1	1	0	1
	gspK	1	1	1	1	1	1	1	1	1	1	1	1	1	1	1	1	1	1	1	1	1	0	1	1	1	1	1	1	1	1	1	1	1	1	1	1	1	1	1	1	1	1	1	1	1	1	0	1
	gspL	1	1	1	1	1	1	1	1	1	1	1	1	1	1	1	1	1	1	1	1	1	0	1	1	1	1	1	1	1	1	1	1	1	1	1	1	1	1	1	1	1	1	1	1	1	1	0	1
	gspM	1	1	1	1	1	1	1	1	1	1	1	1	1	1	1	1	1	1	1	1	1	1	1	1	1	1	1	1	1	1	1	1	1	1	1	1	1	1	1	1	1	1	1	1	1	1	0	1
	hcp/tssD	1	1	1	1	1	1	1	1	1	1	1	1	1	1	1	1	1	1	1	1	1	1	1	1	1	1	1	1	1	1	1	1	1	1	1	1	1	1	1	1	1	1	1	1	1	1	1	1
	hcp1/tssD1	0	1	1	0	1	1	1	1	1	1	1	1	1	1	1	1	1	1	1	1	1	1	1	1	1	1	1	1	1	1	1	1	1	1	1	1	1	1	1	1	1	1	1	1	1	1	1	1
	hcp2/tssD2	0	1	1	0	1	1	1	1	1	1	1	1	1	1	1	1	1	1	1	1	1	1	1	1	1	1	1	1	1	1	1	1	1	1	1	1	1	1	1	1	1	1	1	1	1	1	0	1
	rhs/PAAR	1	0	1	1	1	1	1	1	1	1	1	1	1	1	1	1	1	1	1	1	1	0	1	1	1	1	1	1	1	1	1	1	1	1	1	1	1	1	1	1	1	1	1	1	1	0	0	1
	tssA	0	1	1	0	1	1	1	1	1	1	1	1	1	1	1	1	1	1	1	1	1	1	1	1	1	1	1	1	1	1	1	1	1	1	1	1	1	1	1	1	1	1	1	1	1	1	0	1
	tssB	0	1	1	0	1	1	1	1	1	1	1	1	1	1	1	1	1	1	1	1	1	1	1	1	1	1	1	1	1	1	1	1	1	1	1	1	1	1	1	1	1	1	1	1	1	1	1	1
	tssC	0	1	1	0	0	1	1	1	1	1	1	1	1	1	1	1	1	1	1	1	1	1	1	1	1	1	1	1	1	1	1	1	1	1	1	1	1	1	1	1	1	1	1	1	1	1	1	1
	tssF	0	1	1	0	1	1	1	1	1	1	1	1	1	1	1	1	1	1	1	1	1	1	1	1	1	1	1	1	1	1	1	1	1	1	1	1	1	1	1	1	1	1	1	1	1	1	0	1
	tssG	0	1	1	0	1	1	1	1	1	1	1	1	1	1	1	1	1	1	1	1	1	1	1	1	1	1	1	1	1	1	1	1	1	1	1	1	1	1	1	1	1	1	1	1	1	1	0	1
	tssJ	0	1	1	0	1	1	1	1	1	1	1	1	1	1	1	1	1	1	1	1	1	0	1	1	1	1	1	1	1	1	1	1	1	1	1	1	1	1	1	1	1	1	1	1	1	1	0	1
	tssK	0	1	1	0	1	1	1	1	1	1	1	1	1	1	1	1	1	1	1	1	1	0	1	1	1	1	1	1	1	1	1	1	1	1	1	1	1	1	1	1	1	1	1	1	1	1	0	1
	tssL	0	1	1	0	1	1	1	1	1	1	1	1	1	1	1	1	1	1	1	1	1	0	1	1	1	1	1	1	1	1	1	1	1	1	1	1	1	1	1	1	1	1	1	1	1	1	0	1
	tssM	0	1	1	0	1	1	1	1	1	1	1	1	1	1	1	1	1	1	1	1	1	1	1	1	1	1	1	1	1	1	1	1	1	1	1	1	1	1	1	1	1	1	1	1	1	1	0	1
	yopJ/yopP	1	0	0	0	0	0	0	0	0	0	0	0	0	0	0	0	0	0	0	0	0	0	0	0	0	0	0	0	0	0	0	0	0	0	0	0	0	0	0	0	0	0	0	0	0	0	0	0
Toxin	stx2A	1	1	1	1	1	1	1	1	1	1	1	1	1	1	1	1	1	1	1	1	1	1	1	1	1	1	1	1	1	1	1	1	1	1	1	1	1	1	1	1	1	1	1	1	1	1	1	1
	stx2B	1	1	1	1	1	1	1	1	1	1	1	1	1	1	1	1	1	1	1	1	1	1	1	1	1	1	1	1	1	1	1	1	1	1	1	1	1	1	1	1	1	1	1	1	1	1	1	1
Immune modulation	galF	0	0	0	0	0	0	0	0	0	0	0	0	0	0	0	0	0	0	0	0	0	0	0	0	0	0	0	0	0	0	0	0	0	0	0	0	0	0	0	0	0	0	0	0	0	0	0	0
	gndA	1	1	1	1	1	1	1	1	1	1	1	1	1	1	1	1	1	1	1	1	1	1	1	1	1	1	1	1	1	1	1	1	1	1	1	1	1	1	1	1	1	1	1	1	1	1	1	1
	gtrA	0	0	1	0	0	0	0	0	0	0	0	0	0	0	0	0	0	0	0	0	0	0	0	0	0	0	0	0	0	0	0	0	0	0	0	0	0	0	0	0	0	0	0	0	0	0	0	0
	rfbK1	0	1	0	0	0	0	0	0	0	0	0	0	0	0	0	0	0	0	0	0	0	0	0	0	0	0	0	0	0	0	0	0	0	0	0	0	0	0	0	0	0	0	0	0	0	0	0	0
Invasion	AAA92657	0	1	1	0	0	0	0	0	0	0	0	0	0	0	0	0	0	0	1	0	0	0	0	0	0	0	0	0	0	0	0	0	0	0	0	0	0	0	0	0	0	0	0	0	0	0	1	0
	aslA	0	0	0	0	0	0	0	0	0	0	0	0	0	0	0	0	0	0	0	0	0	0	0	0	0	0	0	0	0	0	0	0	0	0	0	0	0	0	0	0	0	0	0	0	0	0	1	0
	ibeB	1	1	1	1	1	1	1	1	1	1	1	1	1	1	1	1	1	1	1	1	1	1	1	1	1	1	1	1	1	1	1	1	1	1	1	1	1	1	1	1	1	1	1	1	1	1	1	1
	ibeC	1	1	1	1	1	1	1	1	1	1	1	1	1	1	1	1	1	1	1	1	1	1	1	1	1	1	1	1	1	1	1	1	1	1	1	1	1	1	1	1	1	1	1	1	1	1	1	1
	ompA	1	1	1	1	1	1	1	1	1	1	1	1	1	1	1	1	1	1	1	1	1	1	1	1	1	1	1	1	1	1	1	1	1	1	1	1	1	1	1	1	1	1	1	1	1	1	1	1
Iron uptake	fepA	1	1	1	1	1	1	1	1	1	1	1	1	1	1	1	1	1	1	1	1	1	1	1	1	1	1	1	1	1	1	1	1	1	1	1	1	1	1	1	1	1	1	1	1	1	1	1	1
	fepB	1	1	1	1	1	1	1	1	1	1	1	1	1	1	1	1	1	1	1	1	1	1	1	1	1	1	1	1	1	1	1	1	1	1	1	1	1	1	1	1	1	1	1	1	1	1	1	1
	fepC	1	1	1	1	1	1	1	1	1	1	1	1	1	1	1	1	1	1	1	1	1	1	1	1	1	1	1	1	1	1	1	1	1	1	1	1	1	1	1	1	1	1	1	1	1	1	1	1
	fepD	1	1	1	1	1	1	1	1	1	1	1	1	1	1	1	1	1	1	1	1	1	1	1	1	1	1	1	1	1	1	1	1	1	1	1	1	1	1	1	1	1	1	1	1	1	1	1	1
	fepE	1	1	1	1	1	1	1	1	1	1	1	1	1	1	1	1	1	1	1	1	1	1	1	1	1	1	1	1	1	1	1	1	1	1	1	1	1	1	1	1	1	1	1	1	1	1	1	1
	fepG	1	1	1	1	1	1	1	1	1	1	1	1	1	1	1	1	1	1	1	1	1	1	1	1	1	1	1	1	1	1	1	1	1	1	1	1	1	1	1	1	1	1	1	1	1	1	1	1
	fur	1	1	1	1	1	1	1	1	1	1	1	1	1	1	1	1	1	1	1	1	1	1	1	1	1	1	1	1	1	1	1	1	1	1	1	1	1	1	1	1	1	1	1	1	1	1	1	1
	ybtS	0	0	0	0	0	0	0	0	0	0	0	0	0	0	0	0	0	0	0	0	0	0	0	0	0	0	0	0	0	0	0	0	0	0	0	0	0	0	0	0	0	0	0	0	0	0	0	0
Others	allB	1	1	1	1	1	1	1	1	1	1	1	1	1	1	1	1	1	1	1	1	1	1	1	1	1	1	1	1	1	1	1	1	1	1	1	1	1	1	1	1	1	1	1	1	1	1	1	1
	entA	1	1	1	1	1	1	1	1	1	1	1	1	1	1	1	1	1	1	1	1	1	1	1	1	1	1	1	1	1	1	1	1	1	1	1	1	1	1	1	1	1	1	1	1	1	1	1	1
	entB	1	1	1	1	1	1	1	1	1	1	1	1	1	1	1	1	1	1	1	1	1	1	1	1	1	1	1	1	1	1	1	1	1	1	1	1	1	1	1	1	1	1	1	1	1	1	1	1
	entC	1	1	1	1	1	1	1	1	1	1	1	1	1	1	1	1	1	1	1	1	1	1	1	1	1	1	1	1	1	1	1	1	1	1	1	1	1	1	1	1	1	1	1	1	1	1	1	1
	entD	1	1	1	1	1	1	1	1	1	1	1	1	1	1	1	1	1	1	1	1	1	1	1	1	1	1	1	1	1	1	1	1	1	1	1	1	1	1	1	1	1	1	1	1	1	1	1	1
	entE	1	1	1	1	1	1	1	1	1	1	1	1	1	1	1	1	1	1	1	1	1	1	1	1	1	1	1	1	1	1	1	1	1	1	1	1	1	1	1	1	1	1	1	1	1	1	1	1
	entF	1	1	1	1	1	1	1	1	1	1	1	1	1	1	1	1	1	1	1	1	1	1	1	1	1	1	1	1	1	1	1	1	1	1	1	1	1	1	1	1	1	1	1	1	1	1	1	1
	entS	1	1	1	1	1	1	1	1	1	1	1	1	1	1	1	1	1	1	1	1	1	1	1	1	1	1	1	1	1	1	1	1	1	1	1	1	1	1	1	1	1	1	1	1	1	1	1	1
	fes	1	1	1	1	1	1	1	1	1	1	1	1	1	1	1	1	1	1	1	1	1	1	1	1	1	1	1	1	1	1	1	1	1	1	1	1	1	1	1	1	1	1	1	1	1	1	1	1
	KP1_RS1728P	0	1	0	0	0	0	0	0	0	0	0	0	0	0	0	0	0	0	0	0	0	0	0	0	0	0	0	0	0	0	0	0	0	0	0	0	0	0	0	0	0	0	0	0	0	0	0	0
Regulation	phoP	1	1	1	1	1	1	1	1	1	1	1	1	1	1	1	1	1	1	1	1	1	1	1	1	1	1	1	1	1	1	1	1	1	1	1	1	1	1	1	1	1	1	1	1	1	1	1	1
	rcsB	1	1	1	1	1	1	1	1	1	1	1	1	1	1	1	1	1	1	1	1	1	1	1	1	1	1	1	1	1	1	1	1	1	1	1	1	1	1	1	1	1	1	1	1	1	1	1	1
	rpoS	1	1	1	1	1	1	1	1	1	1	1	1	1	1	1	1	1	1	1	1	1	1	1	1	1	1	1	1	1	1	1	1	1	1	1	1	1	1	1	1	1	1	1	1	1	1	1	1
The number 1 indicates the presentce of the gene and 0 indicates the absence of the gene.
Table S2b. Antimicrobial resistance genes of the 170 Stx2k-STEC strains in this study
Antimicrobial class	Genes	STEC1081	STEC1082	STEC1084	STEC1093	STEC1096	STEC1098	STEC1099	STEC1101	STEC1102	STEC1103	STEC1104	STEC1105	STEC1107	STEC1108	STEC1109	STEC1110	STEC1111	STEC1112	STEC1113	STEC1116	STEC1117	STEC1118	STEC1125	STEC1126	STEC1127	STEC1128	STEC1129	STEC1131	STEC1133	STEC1140	STEC1141	STEC1142	STEC1143	STEC1144	STEC1145	STEC1146	STEC1147	STEC1152	STEC1155	STEC1194	STEC1196	STEC1197	STEC1199	STEC1200	STEC1202	STEC1203	STEC1205	STEC1206
Aminoglycoside	APH(6)-Id	0	0	0	0	0	0	0	0	0	0	0	0	0	0	0	0	0	0	0	0	0	0	0	0	0	0	0	0	0	0	0	0	0	0	0	0	0	0	0	0	0	0	0	0	0	0	0	0
	AAC(3)-IV	0	0	0	0	0	0	0	0	0	0	0	0	0	0	0	0	0	0	0	0	0	0	0	0	0	0	0	0	0	0	0	0	0	0	0	0	0	0	0	0	0	0	0	0	0	0	0	0
	APH(4)-Ia	0	0	0	0	0	0	0	0	0	0	0	0	0	0	0	0	0	0	0	0	0	0	0	0	0	0	0	0	0	0	0	0	0	0	0	0	0	0	0	0	0	0	0	0	0	0	0	0
	aadA5	0	0	0	0	0	0	0	0	0	0	0	0	0	0	0	0	0	0	0	0	0	0	0	0	0	0	0	0	0	0	0	0	0	0	0	0	0	0	0	0	0	0	0	0	0	0	0	0
Fosfomycins	FosA7.5	0	0	0	0	0	0	0	0	0	0	0	0	0	0	0	0	0	0	0	0	0	0	0	0	0	0	0	0	0	0	0	0	0	0	0	0	0	0	0	0	0	0	0	0	0	0	0	0
Macrolides	mphA	0	0	0	0	0	0	0	0	0	0	0	0	0	0	0	0	0	0	0	0	0	0	0	0	0	0	0	0	0	0	0	0	0	0	0	0	0	0	0	0	0	0	0	0	0	0	0	0
Phenicol	floR	0	0	0	0	0	0	0	0	0	0	0	0	0	0	0	0	0	0	0	0	0	0	0	0	0	0	0	0	0	0	0	0	0	0	0	0	0	0	0	0	0	0	0	0	0	0	0	0
Quinolones	QnrS1	0	0	0	0	0	0	0	0	0	0	0	0	0	0	0	0	0	0	0	0	0	0	0	0	0	0	0	0	0	0	0	0	0	0	0	0	0	0	0	0	0	0	0	0	0	0	0	0
Sulfonamides	sul3	0	0	0	0	0	0	0	0	0	0	0	0	0	0	0	0	0	0	0	0	0	0	0	0	0	0	0	0	0	0	0	0	0	0	0	0	0	0	0	0	0	0	0	0	0	0	0	0
	sul2	0	0	0	0	0	0	0	0	0	0	0	0	0	0	0	0	0	0	0	0	0	0	0	0	0	0	0	0	0	0	0	0	0	0	0	0	0	0	0	0	0	0	0	0	0	0	0	0
	sul1	0	0	0	0	0	0	0	0	0	0	0	0	0	0	0	0	0	0	0	0	0	0	0	0	0	0	0	0	0	0	0	0	0	0	0	0	0	0	0	0	0	0	0	0	0	0	0	0
Tetracyclines	tet(H)	1	0	0	0	0	0	0	0	0	0	0	0	0	0	0	0	0	0	0	0	0	0	0	0	0	0	0	0	0	0	0	0	0	0	0	0	0	0	0	0	0	0	0	0	0	0	0	0
	tet(B)	0	0	0	0	0	0	0	0	0	0	0	0	0	0	0	0	0	0	0	0	0	0	0	0	0	0	0	0	0	0	0	0	0	0	0	0	0	0	0	0	0	0	0	0	0	0	0	0
	tet(A)	0	0	0	0	0	0	0	0	0	0	0	0	0	0	0	0	0	0	0	0	0	0	0	0	0	0	0	0	0	0	0	0	0	0	0	0	0	0	0	0	0	0	0	0	0	0	0	0
Trimethoprim	dfrA17	0	0	0	0	0	0	0	0	0	0	0	0	0	0	0	0	0	0	0	0	0	0	0	0	0	0	0	0	0	0	0	0	0	0	0	0	0	0	0	0	0	0	0	0	0	0	0	0
β-lactamase	ampC1	1	1	1	1	1	1	1	1	1	1	1	1	1	1	1	1	1	1	1	1	1	1	1	1	1	1	1	1	1	1	1	1	1	1	1	1	1	1	1	1	1	1	1	1	1	1	1	1
	ampH	1	1	1	1	1	1	1	1	1	1	1	1	1	1	1	1	1	1	1	1	1	1	1	1	1	1	1	1	1	1	1	1	1	1	1	1	1	1	1	1	1	1	1	1	1	1	1	1
	blaEC-18	1	1	1	1	1	1	1	1	1	1	1	1	1	1	1	1	1	1	1	1	1	1	1	1	1	1	1	1	1	1	1	1	1	1	1	1	1	1	1	1	1	1	1	1	1	1	0	1
	blaEC-15	0	0	0	0	0	0	0	0	0	0	0	0	0	0	0	0	0	0	0	0	0	0	0	0	0	0	0	0	0	0	0	0	0	0	0	0	0	0	0	0	0	0	0	0	0	0	1	0
	blaEC-13	0	0	0	0	0	0	0	0	0	0	0	0	0	0	0	0	0	0	0	0	0	0	0	0	0	0	0	0	0	0	0	0	0	0	0	0	0	0	0	0	0	0	0	0	0	0	0	0
	ampC	0	0	0	0	0	0	0	0	0	0	0	0	0	0	0	0	0	0	0	0	0	0	0	0	0	0	0	0	0	0	0	0	0	0	0	0	0	0	0	0	0	0	0	0	0	0	0	0
	blaTEM-181	0	0	0	0	0	0	0	0	0	0	0	0	0	0	0	0	0	0	0	0	0	0	0	0	0	0	0	0	0	0	0	0	0	0	0	0	0	0	0	0	0	0	0	0	0	0	0	0
	blaCTX-M-65	0	0	0	0	0	0	0	0	0	0	0	0	0	0	0	0	0	0	0	0	0	0	0	0	0	0	0	0	0	0	0	0	0	0	0	0	0	0	0	0	0	0	0	0	0	0	0	0
Peptide antibiotics	pmrF	1	1	1	1	1	1	1	1	1	1	1	1	1	1	1	1	1	1	1	1	1	1	1	1	1	1	1	1	1	1	1	1	1	1	1	1	1	1	1	1	1	1	1	1	1	1	1	1
	ugd	0	1	1	0	0	1	1	1	1	1	1	1	1	1	1	1	1	1	0	1	1	1	1	1	1	1	1	1	1	1	1	1	1	1	1	1	1	0	0	1	1	1	1	1	1	0	1	1
	bacA	1	1	1	1	1	1	1	1	1	1	1	1	1	1	1	1	1	1	1	1	1	1	1	1	1	1	1	1	1	1	1	1	1	1	1	1	1	1	1	1	1	1	1	1	1	1	1	1
	eptA	1	1	1	1	1	1	1	1	1	1	1	1	1	1	1	1	1	1	1	1	1	1	1	1	1	1	1	1	1	1	1	1	1	1	1	1	1	1	1	1	1	1	1	1	1	1	1	1
The number 1 indicates the presentce of the gene and 0 indicates the absence of the gene.
[truncated: 122 more columns]
